# Supplementary material for: The role of PET/CT in preoperative decision-making for secondary cytoreduction in recurrent ovarian cancer
Source: BMC Cancer. 2026 Mar 26;26:572. doi: 10.1186/s12885-026-15898-3 (PMC13147635; doi:10.1186/s12885-026-15898-3)
Supplement: Supplementary file 1 — Supplementary Material 1. [file 12885_2026_15898_MOESM1_ESM.xlsx]

## Sheet: PET+Secondary debulking
ID	PET CT result	SDS result	Histology	Primer staging	Timing of PET before the oepration	Primary operation PDS or IDS	PDS/IDS result	PFS months	Adjuvant treatment after PDS	If IDS, neoadjuvant therapy
Anonym 1	Intenzív metabolikus aktivitású peritonealis carcinosis.	Incomplete	HGSOC	IV/B	<1 month	IDS	Complete	17 months	MK-7339-001	TC-Pembro. formájában 3 cyclesban
Anonym 2	Hypermetabolikus, metastaticus paraaorticus nyirokcsomó.	Complete	bilateral HGSOC	III/A2	1 month 12 days	IDS	Complete	18 months	3 cycles TC, maintanance olaparib, then Lynparza	TAX+CBP (1*+Avastin)
Anonym 3	Intenzív metabolikus aktivitású metastaticus góc a bal iliaca interna és a jobb iliaca communis oszlás régiójában.	Complete	Carcinoma non differentiatum	III/C	1 month 18 days	PDS	Complete	26,5 +12 months	6 TC; taxol allergy, so last 2 cycles are carboplatin monotherapy	–
Anonym 4	Soliter metastaticus retroperitonealis nyirokcsomó	Complete	HGSOC (tuba uterina)	II/B	1 month 21 day	PDS	Complete	19 months	6 cycles TC	–
Anonym 5	Jelenleg praesacralisan a rectum ventralis falánál mérsékelt halmozású szövetszaporulat, infradiafragmaticusan a jelzett lokalizációkban néhány alacsony metabolikus aktivitású metastaticus nyirokcsomó	Complete	HGSOC (cystadenofibroma serosum malignum ovarii)	IV/B	<1 month (24 days)	PDS	Complete	48 months	Taxol-Carboplatin, then Cisplatin	–
Anonym 6	Metastaticus nyirokcsomó a májkapuban	Complete	HGOSC	III/C	2 months	PDS	Complete	19 months	TAX-CBP, maintenance Olaparib	–
Anonym 7	A metabolikusan aktív retroperitonealis nyirokcsomó metastasisnak megfelel	Complete	HGSOC Cystadenocarcinoma papillare serosum	II/A	1 month 19 days	PDS	Complete	7 years	Taxol-Carboplatin	–
Anonym 8	A követett jobb PIL nyirokcsomó metastasisok jelenleg is magas metabolikus aktivitásúak, az egyik morfometabolikus progressziót mutat. Változatlan bizonytalan dignitású nyirokcsomó a jobb mammaria internában.	Incomplete	clear cell cc.	I/A	1 month 19 days	PDS	Complete	27 months	4 cycles Taxol-Carboplatin, then 4 cycles protocol #7176	–
Anonym 9	Intenzív metabolikus aktivitású duplex metastasis a hasüregben. A jobb sinus követett góca közel komplett remissziót mutat.	Complete	HGSOC	III/C2	1 month 16 days	PDS	Complete	35 months	VI. cycles TAX + CBP	–
Anonym 10	A közepes metabolikus aktivitású kismedencei lágyrészképlet recidívának megfelelhet. Egyéb lokalizációban FDG-avid malignitásra utaló radiofarmakon-akkumuláció nem detektálható.	Complete	HGSOC, Cystadenoca.ser.papill.ovarii	III/A2	1 month 5 days	PDS	Complete	14 months	VI. cycles TAX + CBP	–
Anonym 11	Metabolikusan aktív peritonealis metastasisok a kismedencében és a májfelszínen. Máshol FDG-avid malignitásra utaló radiofarmakon-akkumuláció nem detektálható. Pajzsmirigy hypermetabolizmus.	Complete	HGSOC	III/C	1 month 4 days	IDS	Complete	2 years 7 months	III. cycles TC	III. cycles TC
Anonym 12	Alacsony metabolikus aktivitású novum peritonealis/mesenterialis gócok dignitása nem egyértelmű, metastasis nem zárható ki. Más lokalizációban egyértelmű malignitásra utaló radiofarmakon-akkumuláció nem detektálható. Az axilláris metabolikusan aktív nyirokcsomók alapbetegséggel való összefüggése nem valószínű, elsősorban reaktív eredetűek lehetnek.	Complete	LGSOC	III/B	2,5 months	IDS	Complete	2 years 7 months	TOPOB protocol	TAX+CBP
Anonym 13	Malignitásra utaló intenzív metabolikus aktivitású eltérés a sigmabélhez	Complete	Cystadenocc.ser.papillare ovarii,HGSOC	III/C1	3 months	PDS	complete	26 months	VI. cycles TAX + CBP	–
Anonym 14	Mérsékelt metabolikus aktivitású eltérés a hasfali hegvonal caudalis részében. Diszkrét aktivitástöbbletek a jobb emlőben, célzott vizsgálat javasolt.	Complete	endometroid cystadenocarcinoma	I/C2	2 months 14 days	PDS	Incomplete	2 months	3 cycles TC	–
Anonym 15	A bal ovariumban vaskosabb falában jelzett aktivitást mutató cysta( megjegyzendő, hogy az ovarium tumorok nagyrésze nem FDG-avid)	Complete	endometrioid cystadenocarcinoma	I/C	1 month 18 days	PDS	Incomplete	3 months	3 cycles TC	–
085272835		Complete			<1 month
082808420	Soliter metastaticus retroperitonealis nyirokcsomó	Complete			<2 months

## Sheet: PET only
ID	PET/CT result	Histology	Primer staging	Primary operation PDS or IDS	PDS/IDS result	PFS	Adjuvant treatment after primary surgery	Neoadjuvant treatment before firs surgery	OS (from primary PDS/IDS months)
Anonym 16	Mpx retroperitonealis nyirokcsomó és peritonealis metastasis. Metastaticus mediastinalis és bal supraclavicularis nyirokcsomók.	HGSOC	III/C	IDS	Complete	10,5 months	3 cycles TC+ maintenance Olaparib, TOPO/B	6 cycles TAX+CBP	data available until 2022
Anonym 17	Metastaticus nyirokcsomók a rekesz mindkét oldalán a fent jelzett lokalizációkban	Granulosa cell carcinoma	IV	PDS	Complete	2 years 6 months	2 cycles TC-> allergia miatt GEM+CBP	–	data available until 2023	excluded by PET
Anonym 18	Intenzív metabolizmusú, metastaticus alsó mediastinalis, bal mammaria internalánc, retroperitonealis, mesenterialis és kétoldali parailiacalis nyirokcsomók.	HGSOC	IV	PDS	Complete	1 year 8 months	4 cycles TC	–	data available until 2022
Anonym 19	Novum, metastaticus retroperitonealis, supraclavicularis és bal mammaria interna menti nyirokcsomók.	HGSOC	III/B	IDS	Complete	2 years 8 months	4 cycles TC	3 cycles TAX+CBP	alive
Anonym 20	Intenzív metabolikus aktivitású jobb supraclavicularis, retrocruralis, paraaorticus, parailiacalis és inguinalis metastaticus nyirokcsomók. Intenzív metabolikus aktivitású kismedencei recidív gócok.	Cystadenocarcinoma papillare serosum ovarii HGSOC	IV/B	PDS	Complete	13 months	4 cycles TC	–	data available until 2020
Anonym 21	FDG-avid jobb oldali pleuralis carcinosis, hydrothorax és lymphangitis susp. Epigastrialis FDG-avid metastaticus nyirokcsomók.	Cystocarcinoma papillare psammosum ovarium	?	PDS	Complete	34 years	5 cycles CAP, TeCo irrad.	–	alive
Anonym 22	A májhilusban és a pancreasfej régiójában jelzett terimék malignitásnak megfelelnek, recidívára utalnak. A lépágyban és a jobb vese ventralis-alsó részében jelzett, intenzíven aktivitású gócok elsősorban peritonealis metastasisoknak felelnek meg, a jobb vese vonatkozásában azonban második primer vesetumor nem zárható ki teljes biztonsággal.	Carcinosis peritonei, serosus carcinoma ovarii HGSOC	?	IDS	Complete	8,5 months	3 cycles TC	3 cycles TAX+CBP	16,5 months
Anonym 23	Intenzív metabolikus aktivitású soliter hepaticus metastasis. A hypermetabolikus kismedencei képlet post op. eltérés mellett malignitás lehetőségét is felveti.	Carcinoma planocellulare non keratosum ovarii dextri	I/A	PDS	Incomplete	Incomplete- maradt bent daganatrészlet	6 cycles TC	–	data available until 2022
Anonym 24	Hypermetabolikus, metastaticus portocavalis és mesenterialis nyirokcsomók.	cystadenocarcinoma serosum ovarii HGSOC	III/C	PDS	Complete	6 years 1 month	6 cycles TC	–	9 years 3 months
Anonym 25	FDG-avid retroperitonealis, mediastinalis, bal oldali supraclavicularis és axillaris metastaticus nyirokcsomók. Jobb túlsúlyú hydrothorax és metastasisra utaló pleuralis aktivitástöbbletek.	HGSOC	III/C	IDS	Complete	1 year 2 months	3 cycles TC, Avelumab maintenance, JAVELIN study	3 cycles TAX+CBP	data available until 2023
Anonym 26	Magas metabolikus aktivitású malignus nyirokcsomók supra- és infradiaphragmaticusan.	HGSOC	III/C	PDS	Complete	4 months	4 cycles TC	–	7 years 2 months	excluded by PET
Anonym 27	Magas metabolikus aktivitású multiplex metastasis több nyirokrégiót érintően a rekesz mindkét oldalán.	cystadenocarcinoma serosum ovarii, HGSOC	III/C	PDS	Complete	24 months	6 cycles Taxol-CBP	–	data available until 2019
Anonym 28	FDG-avid malignitásra utaló radiofarmakon-akkumuláció nem detektálható. A bal parailiacalisan látható, diszkréten halmozó képlet elsősorban postop. következménynek tartható.	adenocc. mixtocell.partim endometrioides partim serosum	III/B G3	PDS	Complete	6,5 months	6 cycles Taxol-CBP	–	35 months
Anonym 29	Mpx., FDG-avid peritonealis metastasis. A máj superficiális dúsulásai pontosan nem lokalizálhatóak, inkább peritonealis, mint hepaticus érintettségnek imponálnak.	HGSOC	III/C	IDS	Incomplete	Incomplete- maradt bent daganatrészlet	6 cycles Taxol-CBP	3 cycles TAX+CBP	data available until 2021
Anonym 30	A sigma régiójában detektált intenzíven dúsító lágyrészképlet malignitásra suspect. A metabolikusan aktív köteges képletek metastasisnak felelhetnek meg. Cysta abdominis.	HGSOC	III/B	IDS	Incomplete (gastric omentum minor, mesenterial surface of the small bowels)	Incomplete- maradt bent daganatrészlet	first line: 3 cycles Taxol-CBP second line: IV cycles TC, ezután 2 cycles TC+ Avastin third line: VI cycles TOPO/B	3 cycles TAX+CBP	34 months
Anonym 31	Alacsony metabolikus aktivitású peritonealis gócok és bal parailiacalis nyirokcsomók kezelt metastasisnak felelnek meg. Recidívára vagy novum metastasisra utaló kóros, intenzív radiofarmakon-akkumuláció nem detektálható.	Adenocarcinoma papillare serosum ovarii HGSOC	III/C	PDS	Incomplete	Incomplete- maradt bent daganatrészlet	first line: 6 cycles Taxol-CBP, second line: +3 TC reindukció, third line: 6 cycles TC, fourth line: TOPO/B, fifth line: GEM+CBP	–	47 months
Anonym 32	Surpra- és infradiafragmatikus metasztatikus nyirokcsomók. Többgócú mesenteriális metasztázis. Lokális recidiva a csonk régióban.	Cystadenocarcinoma serosum papillare ovarii HGSOC	III/C	IDS	Incomplete (R1)	Incomplete- maradt bent daganatrészlet	first line: VI cycles GEM+CBP, second line: Aveluman+Caelyx, third line: Avastin, fourth line: TOPO/B	TAX+CBP-> allergia: Gemzar-Carboplatin	data available until 2019
Anonym 33	Mérsékelt- közepes metabolikus aktivitású metastaticus retroperitonealis nyirokcsomók. Közepes metabolikus aktivitású, metastasisnak megfelelő lágyrészképlet a medencebemenetben jobb oldalon.	HGSOC	?	IDS	Complete	10 months	first line: 4 cycles TAX+CBP	4 cycles TAX+CBP	alive (8+ years)
Anonym 34	Metastaticus nyirokcsomók retroperitonealisan, mindkét parailiacalis és inguinalis régióban. Metastaticus nyirokcsomó a mediastinum bal oldalán. Lágyrész metastasisok a hasfali izomzatban. A bal acetabulum régiójában metabolikusan aktív lágyrészképlet és metastasisra suspect.	Cystadenocarcinoma serosum ovarii HGSOC	III/B	PDS	Complete	25 months	first line: VI cycles TAX+CBP, second line: 8 cycles Avastin, third line: VI cycles TAX+CBP-> CBP allergia miatt Cisplatin	–	data available until 2020	excluded by PET
Anonym 35	Hypermetabolikus, metastaticus kétoldali supraclavicularis, bal nyaki, mediastinalis, jobb tüdőhilusi, paraaorticus és kismedencei nyirokcsomók. FDG-avid hepaticus metastasisok. Metabolikusan nem karakterizálható nodulus a jobb tüdő felső lebenyében.	Cystadenocarcinoma serosum papillare ovarii HGSOC	III/B	IDS	Incomplete	Incomplete	first line: hypertermiaval kombinált intraperitoneális kemoterápia+ 2 cycles TC, second line: 4 cycles TC, third line: 6 cycles TOPO/B + 4 cycles Avastin fourth line: 3 cycles TC-emelt dózis, fifth line: 3 cycles TC+ 2 cycles Taxol monoterápia	4 cycles TAX+CBP	data available until 2021
Anonym 36	FDG-avid nyirokcsomó metastasisok supra-és infradiaphragmaticusan. Mpx hepaticus, lép és peritonealis metastasis.	HGSOC	III/C	IDS	Complete	20 months	first line: 4 cycles TAX+CBP, second line: 6 cycles TC, 17 cycles Avastin, Olaparib maintenance; third line: 6 cycles TC	4 cycles TAX+CBP	data available until 2021
Anonym 37	Fokozott metabolizmusú, metastaticus jobb parailiacalis nyirokcsomó. Met. susp., diszkrét-mérsékelt aktivitású kétoldali parailiacalis, bal inguinalis és paraaorticus nyirokcsomók. A medencében követett ossealis metastasisok jelenleg alacsony metabolikus aktivitásúak.	Cystadenocarcinoma serosum ovarii HGSOC	?	IDS	Complete	19 months	first line: 3 cycles TC+Avastin-> Avastin+Zoledronsav	first line: 3 cilus TC; second line: újabb 3 cycles TC; third line: 3 cycles TC	3 years 4 months
Anonym 38	A mérsékelt-közepes metabolikus aktivitású cseplesz laesio viabilis malignitásnak megfelelhet.	Cystadenocarcinoma serosum papillare ovarii HGSOC	?	PDS	Complete	23 years	5 cycles chemo, no data	–	alive (8+ years)
Anonym 39	Intenzív metabolikus aktivitású bal supraclavicularis nyirokcsomó metastasis. Metastaticus FDG-avid parailiacalis nyirokcsomók bal oldali dominanciával. A májkontúron és mesenterialisan, valamint a bal parastomalis sérvben észlelhető fokális aktivitások metastasisok lehetnek	HGSOC	III/C	PDS	Complete	2 years 6 months	1 cycles TC-> Lynparza, then 3 cycles TC	–	data available until 2023
Anonym 40	Hypermetabolikus metastaticus jobb supraclavicularis, mediastino-hilaris, paraaorticus és parailiacalis nyirokcsomók. Multiplex hepaticus metastasis. Peritonealis carcinosis.	High grade seromucinous carcinoma	?	PDS	Complete	1 year 3 months	no adjuvant chemotherapy	–	data available until 2024
Anonym 41	Metastasisra utaló retroperitonealis és mediastino-hilaris nyirokcsomó aktivitások. A colon aktivitástöbbletek aspecifikus bélaktivitásnak, esetleg polypnak felelhetnek meg.	HGSOC	III/C	PDS	Incomplete	Incomplete	DUO-O study	–	data available until 2025
Anonym 42	Hypermetabolikus, metastaticus bal nyaki, paraaorticus, mesenterialis, perirectalis és kétoldali parailiacalis nyirokcsomók.	HGSOC	IV/B	IDS	Complete	1 year 1 month	3 cycles TC, Bevacizumab,-> PETCT+, 1 cycles TC, 3. Aybintio	3 cycles TC, Bevacizumab	alive
Anonym 43	Magas metabolikus aktivitású szövettannal igazolt recidíva a rectum régiójában. Praesacralis nyirokcsomó áttétek. A sigmabélben észlelhető dúsulás hátterében peritonealis metastasis, vagy esetleg polyp állhat.	HGSOC	III	PDS	Incomplete	Incomplete	9 cycles Taxol- Carboplatin	–	data available until 2023
Anonym 44	Magas metabolikus aktivitású ileocoecalis laesio, mely nagy valószínűséggel malignus folyamat, colonoscopia és mintavétel szükséges. Máshol kórjelző, FDG-avid malignitásra utaló radiofarmakon-akkumuláció nem detektálható. Adenoma suspect eltérés a bal parotisban,	LGSOC	?	IDS	Complete	No data on recurrence so far	2 cycles TC	4 cycles kemo (TC?)	data available until 2024
Anonym 45	A hüvelycsonk regioban észlelt hypermetabolikus lágyrész recidiv folyamatnak felel meg. Duplex hepaticus metastasis. Multiplex peritonealis metastasis.	Serosus papillaris adenocarcinoma HGSOC	II/C	PDS	Complete	1 year 10 months	6 cycles TC	–	data available until 2023
Anonym 46	Hypermetabolikus, mpx. peritonealis metastasis. A hüvelycsonk régiójában észlelhető gócok lokális recidivának vagy peritonealis metastasisnak felelhetnek meg. Suspect bal pleuralis érintettség. Met. susp., mérsékelten aktív kétoldali parailiacalis nyirokcsomók.	serosus papillary-psammommatous ca. Ov.	II/B	PDS	Incomplete R1	Incomplete	6 cycles TC	–	data available until 2023
Anonym 47	A lépben és a pancreasfarok területén jelzett, necroticus, hypermetabolikus lágyrészterimék malignitásra típusosak, metastasisok lehetnek. Retroperitonealis, mesenterialis és bal oldali supradiaphragmaticus nyirokcsomó metastasisok. Diffúz pajzsmirigy hypermetabolizmus.	HGSOC	III/C	PDS	Complete	3 years 6 months	4 cycles TC	–	data available until 2022	excluded by PET
Anonym 48	Disszeminált, fokozott metabolizmusú elváltozások pulmonalisan és testszerte a lágyrészekben. Lép és csontvelői hypermetabolizmus. Az összkép elsősorban haematológiai betegségre utal (myeloid sarcoma?). Mintavételre a törzs jobb oldalán, a crista iliaca szintjében látható subcutan laesio alkalmas lehet	HGSOC	?	PDS	?	Got leukemia	6 cycles TC	–	2 years 1,5 months
Anonym 49	A szövettanilag igazolt jobb oldali ovariumtumor magas metabolikus aktivitással képződött le. Egyértelműen metastasisra utaló, FDG-avid laesio nem detektálható. A jobb mellékvesében benignoma.	HGSOC	III/B	PDS	?	No data after PDS	6 cycles TC (received 2 only) + Mvasi	–	data available until 2023
Anonym 50	Hypermetabolikus, recidivának megfelelő lágyrészképletek a hüvelycsonk régiójában. Hypermetabolikus malignus folyamat rectumban és metastaticus perirectalis nyirokcsomók, melyek elsősorban az ovarium folyamattal függhetnek össze, kisebb valószínűséggel szinkron malignitás lehetősége is felmerül, rectoscopia javasolt. Hypermetabolikus peritonealis metastasis a gyomortól lateralisan. FDG-avid göb a…	cystadenocarcinoma partim papillare serosum ovarii; Infiltratio carcinomatosa parametrii et carcinosis peritonei, HGOSC	II/A	PDS	Complete	3 years	6 cycles TC	–	alive
Anonym 51	FDG-avid malignitásra utaló radiofarmakon-akkumuláció nem detektálható.	high grade endometroid ovarium adenocarcinoma	I/C	PDS	Complete	no recurrence so far	6 cycles TC	–	alive	no metastasis based on PET
Anonym 52	A hátsó boltozatban detektált szövettanilag igazolt malignus folyamat hypermetabolikus.	endometrioid adenocarcinoma ovarii	III/B	PDS	Complete	no recurrence so far	6 cycles TC	–	alive
Anonym 53	Intenzív metabolikus aktivitású, kiterjedt recidíva a kismedencében. Soliter hepaticus metastasis. Más lokalizációban egyértelmű malignitásra utaló radiofarmakon-akkumuláció nem detektálható. Fokális hypermetabolizmus a szív bal kamrájában, echocardiographia mérlegelendő. A diffúz bél- és peritonealis halmozások elsősorban gyulladásos eredetűek lehetnek.	HGSOC	I/C	PDS	Complete	4 years	1 cycles TC	–	data available until 2023	excluded by PET
Anonym 54	Multiplex, magas metabolikus aktivitású, hepaticus metastasis. Peritonealis metastasis a flexura lienalis mellett. Infradiaphragmaticus metastaticus nyirokcsomók.	HGSOC	III/C	PDS	Incomplete	Incomplete	3 cycles TC+ 3TC	–	1 year 10 months
Anonym 55	Intenzív metabolikus aktivitású disseminalt malignitás: - peritonealis carcinosis, ascites. - jobb oldali pleuralis metastasisok, hydrothorax. - bal oldali mammaria interna és costophrenicus metastasisok.	Yolk sac	II/B	PDS	Incomplete	Incomplete	6 PEI block	–	alive
Anonym 56	FDG-avid peritonealis metastasisok. Fokális hypermetabolizmus a coecumban, alapbetegséggel való összefüggése kérdéses, colonoscopia javasolt.	LGSOC	II/A	PDS	Complete	1 year 4 months	VI cycles TC	–	alive
Anonym 57	Hypermetabolikus, metastaticus parailiacalis, retroperitonealis, mesenterialis és mediastinalis nyirokcsomók. Fokozott metabolikus aktivitású peritonealis metastasisok, a flexura lienalis régiójában észlelhető hypermetabolikus bélfal-megvastagodás peritonealis érintettség mellett primer colonfolyamat lehetőségét is felveti, colonoscopia javasolt.	HGOSC	III/B	IDS	Complete	2 years 2 months	VI cycles TC, Avastin, PARP inhibitor	3+3 cycles DUO	alive
Anonym 58	Egyértelmű FDG-avid malignitásra utaló radiofarmakon felvétel nem ábrázolódik. A bal oldalon parailiacalisan jelzett hypermetabolizmus nagy valószínűséggel az ismert, drenált, cysticus eltérés maradványának, ill. gyulladásos eltérésnek felelhet meg.	HGOSC	III/B	IDS	Complete	25 months	IV cycles TC+ Bevacizumab	3 cycles TC	27 months
Anonym 59	FDG-avid malignitásra utaló radiofarmakon-akkumuláció nem detektálható. Adenoma suspect képlet a jobb mellékvesében	granulosa cell tumor	?	PDS	Incomplete	Incomplete	3 cycles CAP	–	alive
Anonym 60	Peritonealis carcinomatosis magas metabolikus aktivitású lágyrészgócokkal és alacsony metabolikus aktivitású cystosus képletekkel. Egy nagyobb cystosus képlet a bal mellkasfélben két kisebb a jobb alhasi subcutisban is látható. Fokális hypermetabolizmus a jobb emlőben, célzott vizsgálata javasolt. Hypermetabolikus pajzsmirigygöb.	granulosa cell tumor	?	IDS	Incomplete	Incomplete	4 cycles GEM +CBP	3 cycles TC - allergia -GEM +CPB (7157*) séma	data available until 2022
Anonym 61	Intenzív metabolikus aktivitású jobb oldali supraclavicularis, jobb parailiacalis és inguinalis metastasis. Egyéb lokalizációban viabilis malignitásra utaló radiofarmakon-akkumuláció nem detektálható.	HGSOC	III/C	IDS	Incomplete	Incomplete	TAX+CBP+ Avastin kezelés folytatása	IV. Avastin + VI. cycles CBP + PTX	alive
Anonym 62	Fokozott metabolizmusú, metastaticus jobb parailiacalis nyirokcsomó. Met. susp., diszkrét-mérsékelt aktivitású kétoldali parailiacalis, bal inguinalis és paraaorticus nyirokcsomók. A medencében követett ossealis metastasisok jelenleg alacsony metabolikus aktivitásúak.	cystadenocarcinoma serosum ovarii, HGSOC	IV/B	IDS	Complete	1 year 7 months	3 cycles TC+ Avastin; zoledronic acid	3*3 cycles TC	40 months
Anonym 63	Bal oldalon egyértelműen nem lokalizálható,részben a bal ovariumcysta falába,részben az előtte futó bélkacsba lokalizálható fokális, intenzív dúsulás malignitást vet fel, célzott vizsgálata szükséges. Ovarium és bél eredet egyaránt lehet.	Cystadenocarcinoma mucinosum ovarii	I/A	PDS		no recurrence so far		–	alive
Anonym 64	Bizonytalan dignitású, diszkrét metabolikus aktivitású, soliter nodularis laesio a bal tüdőben, mely metastasis vagy postirradiatiós residualis eltérés egyaránt lehet. Szoros kontrollja javasolt.	HGSOC	?	IDS	Complete	8 months	2. cycles TC + bevacizumab+ Olaparib	4 cycles TC	alive
Anonym 65	Nagy kiterjedésű, magas metabolikus aktivitású részeket tartalmazó cystosus kismedencei malignus terime vs ovarialis eredetű. A pajzsmirigy jobb lebenyében hypermetabolikus göb, célzott vizsgálata szükséges. A jobb nagyajak bőrében létrejött dúsulás vs gyulladás lehet, inspekciója javasolt.	endometrioid adenocarcinoma ovarii	IIIC-IVA	IDS			4 cycles TC	–	alive
Anonym 66	Novum mpx peritonealis, PAO és bal PIL nyirokcsomó metastasisok. Máshol FDG-avid metastasisra utaló kóros radiofarmakon-akkumulatió nem azonosítható.	HGSOC	III/B	IDS	Incomplete	Incomplete	an additional 3 cycles TC	4 cycles TC, Bevacizumab	alive	excluded by PET
Anonym 67	FDG-avid malignitásra utaló kóros radiofarmakon-akkumuláció nem detektálható	mucinous cystadenocarcinoma	?	PDS	Complete	no recurrence so far	6 cycles TC	–	alive
Anonym 68	Malignitásra utaló intenzív metabolikus aktivitású eltérés a sigmabélhez Malignitásra utaló intenzív metabolikus aktivitású eltérés a sigmabélhez	Cystadenocc.ser.papillare ovarii	III/C1	PDS	Complete	26 months	Taxol- CBP	–	?
Anonym 69	Lokális recidivára seu metasztázisra utaló radiofarmakon-akkumuláció nem detektálható	HGSOC, Cysadenocarcinoma papillare seorum ovarii	IIIB	PDS	Complete	29 months	TAX+CBP +Avastin kemoterápia	–	alive	no metastasis based on PET
Anonym 70	A kismedencében a követett lágyrészképlet növekedett, metabolikus aktivitása jelenleg is alacsony, metastasisnak felel meg. Magas metabolikus aktivitású metastasis vagy recidíva nem látható.	Low Grade Granulosa cell ovarium tumor	?	PDS	Incomplete	9 years	VI. cycles CAP	–	alive
Anonym 71	A kismedencében mko a hüvelycsonk magasságában a sigmabélhez asszociált malignus terimék, melyek localrecidívának esetleg peritonealis metastasisoknak is megfelelhetnek. A máj jobb lebenye mentén jelzett aktív góc peritonealis metastasis lehet elsősorban, kisebb valószínűséggel májmetastasis léehetősége is felvethető. A pulmonalis mivronodulusok PET-felbontóképesség alattiak, szoros diagnosztikus…	HGSOC	III/C	PDS	Complete	3 years 2 months	VI. cycles TC	–	alive	excluded by PET
Anonym 72	Recidivának megfelelő, intenzív metabolikus aktivitású bal oldali kismedencei terime. FDG-avid duplex metastasis a dorsalis májkontúron, subcapsularis hepaticus vagy peritonealis gócok lehetnek. Metastasis suspect aktivitástöbblet a bal ülőcsontban.	HGSOC	I/A	PDS	Complete	15,5 years	VI. cycles TC	–	alive	excluded by PET
Anonym 73	A hasüregben - a fent jelzett lokalizációban- elsősorban peritonealis metastasisoknak megfelelő, intenzív metabolizmusú gócok.	HGSOC	III/C	PDS	Complete	3 years 3,5 months	VI. cycles TC	–	data available until 2020	excluded by PET

## Sheet: All
ID
Anonym 1
Anonym 2
Anonym 3
Anonym 4
Anonym 5
Anonym 6
Anonym 7
Anonym 8
Anonym 9
Anonym 10
Anonym 11
Anonym 12
Anonym 13
Anonym 14
Anonym 15
Anonym 16
Anonym 17
Anonym 18
Anonym 19
Anonym 20
Anonym 21
Anonym 22
Anonym 23
Anonym 24
Anonym 25
Anonym 26
Anonym 27
Anonym 28
Anonym 29
Anonym 30
Anonym 31
Anonym 32
Anonym 33
Anonym 34
Anonym 35
Anonym 36
Anonym 37
Anonym 38
Anonym 39
Anonym 40
Anonym 41
Anonym 42
Anonym 43
Anonym 44
Anonym 45
Anonym 46
Anonym 47
Anonym 48
Anonym 49
Anonym 50
Anonym 51
Anonym 52
Anonym 53
Anonym 54
Anonym 55
Anonym 56
Anonym 57
Anonym 58
Anonym 59
Anonym 60
Anonym 61
Anonym 62
Anonym 63
Anonym 64
Anonym 65
Anonym 66
Anonym 67
Anonym 68
Anonym 69
Anonym 70
Anonym 71
Anonym 72
Anonym 73
Anonym 74
Anonym 75
Anonym 76
Anonym 77
Anonym 78
Anonym 79
Anonym 80
Anonym 81
Anonym 82
Anonym 83
Anonym 84
Anonym 85
Anonym 86
Anonym 87
Anonym 88
Anonym 89
Anonym 90
Anonym 91
Anonym 92
Anonym 93
Anonym 94
Anonym 95
Anonym 96
Anonym 97
Anonym 98
Anonym 99
Anonym 100
Anonym 101
Anonym 102
Anonym 103
Anonym 104
Anonym 105
Anonym 106
Anonym 107
Anonym 108
Anonym 109
Anonym 110
Anonym 111
Anonym 112
Anonym 113
Anonym 114
Anonym 115
Anonym 116
Anonym 117
Anonym 118
Anonym 119
Anonym 120
Anonym 121
Anonym 122
Anonym 123
Anonym 124
Anonym 125
Anonym 126
Anonym 127
Anonym 128
Anonym 129
Anonym 130
Anonym 131
Anonym 132
Anonym 133
Anonym 134
Anonym 135
Anonym 136
Anonym 137
Anonym 138
Anonym 139
Anonym 140
Anonym 141
Anonym 142
Anonym 143
Anonym 144
Anonym 145
Anonym 146
Anonym 147
Anonym 148
Anonym 149
Anonym 150
Anonym 151
Anonym 152
Anonym 153
Anonym 154
Anonym 155
Anonym 156
Anonym 157
Anonym 158
Anonym 159
Anonym 160
Anonym 161
Anonym 162
Anonym 163
Anonym 164
Anonym 165
Anonym 166
Anonym 167
Anonym 168
Anonym 169
Anonym 170
Anonym 171
Anonym 172
Anonym 173
Anonym 174
Anonym 175
Anonym 176
Anonym 177
Anonym 178
Anonym 179
Anonym 180
Anonym 181
Anonym 182
Anonym 183
Anonym 184
Anonym 185
Anonym 186
Anonym 187
Anonym 188
Anonym 189
Anonym 190
Anonym 191
Anonym 192
Anonym 193
Anonym 194
Anonym 195
Anonym 196
